# Supplementary material for: State-of-the-Art and Opportunities for Bioactive Pentacyclic Triterpenes from Native Mexican Plants
Source: Plants (Basel). 2022 Aug 23;11(17):2184. doi: 10.3390/plants11172184 (PMC9459852; doi:10.3390/plants11172184)
Supplement: Supplementary file 1 [file plants-11-02184-s001.zip]

Archive with 1 entries (1 files):
- plants-1847266-supplementary.pdf
